# Supplementary material for: Familial Risk and Heritability of Hematologic Malignancies in the Nordic Twin Study of Cancer
Source: Cancers (Basel). 2021 Jun 16;13(12):3023. doi: 10.3390/cancers13123023 (PMC8234145; doi:10.3390/cancers13123023)
Supplement: Supplementary file 1 [file cancers-13-03023-s001.zip]

Archive with 1 entries (1 files):
- cancers-1238933-supplementary.pdf
